# Supplementary material for: Inhibiting triggering receptor expressed on myeloid cells 1 signaling to ameliorate skin fibrosis
Source: JCI Insight. 2024 Dec 6;9(23):e176319. doi: 10.1172/jci.insight.176319 (PMC11623937; doi:10.1172/jci.insight.176319)
Supplement: Supporting data values [file jciinsight-9-176319-s160.xlsx]

## Sheet: Figure 1
Figure1A						Figure1B												Figure1C						Figure1D
						MCP1					IL-6							Perilipin thickness						ASMA postive cells
PBS	BLEO	BLEO+GF9	BLEO+GA31			PBS	BLEO	BLEO+GF9	BLEO+GA31		PBS	BLEO	BLEO+GF9	BLEO+GA31				PBS	BLEO	BLEO+GF9	BLEO+GA31			PBS	BLEO	BLEO+GF9	BLEO+GA31
105.937	173.886	85.638	157.797			1	2.00123	0.932995	1.04896		1	4.35946	1.52585	1.48765				18	3	10	11			2	4	2	3
123.196	157.485	105.677	108.322			1.42507	4.1031	1.59193	1.56483		1.6985	2.38814	1.23352	0.721426				22	5	13	9			1	3	1	2
107.303	130.068	131.099	106.295			1.16576	26.8132	1.8877	1.62383		0.9236	2.01614	3.00929	0.862198				15	2	8	12			1	5	3	2
118.596	119.867	129.037	164.834			0.567569	5.16831	0.87493	0.404837		1.41154	1.28758	1.87607	1.21983				11	6	11	11			2	4	1	1
127.661	110.351	143.156	107.316			0.838471	4.50916	1.17772	0.832454		1.86061	7.20419	2.20714	1.52603
143.59	115.609	145.895	129.082			0.942827	2.28423	1.40472	1.18952		1.87319	5.66903	1.2061	2.5612
95.9544	185.199	82.9826	92.1554			0.289925		1.27479	0.472034
77.4558	189.512	137.56	97.5144			1.01301		0.823258

## Sheet: Figure 2
Figure 2A							Figure 2B						Figure 2C
PBS	BLEO	BLEO+GF9	BLEO+GA31				PBS	BLEO	BLEO+GF9	BLEO+GA31			PBS	BLEO	BLEO+GF9	BLEO+GA31
148.104	299.597	121.357	173.534				18.4248	27.8039	27.6405	26.2026			5	10	4	3
167.36	171.708	125.514	149.311				18.817	25.3529	20.1569	25.0915			2	15	3	7
123.364	246.337	133.567	133.591				18.0654	26.9542	19.9277	19.4706			3	13	7	2
168.713	265.948	129.897	123.648				20.0591	35.5817	18.532	19.8621			2	9	3	3
168.87	180.304	112.178	135.597				18.2036	22.4729	22.8834	21.4877
168.928	202.342	121.602	149.026				15.4122		18.647	17.0214
125.962	239.36	144.964	170.93							22.0854
119.85	180.265	269.781	150.859

## Sheet: Figure 3
Figure 3A						Figure 3B
PBS	BLM	BLM GF9	BLM GA31			PBS	BLM	BLM GF9	BLM GA31
114.998	192.948	83.6863	125.57			0.044903	0.102308	0.102062	0.109259
88.3298	162.934	102.305	121.202			0.062871	0.185714	0.0691589	0.092083
108.349	148.127	107.956	122.296			0.061557	0.144922	0.0535714	0.090726
90.9966	176.617	125.423	101.736			0.05398	0.186631	0.0960396	0.094162
97.1254	163.4	129.408	108.305			0.041435	0.110278	0.102201	0.108466
		113.377	122.742			0.057214
		124.823	113.941

## Sheet: Figure 4
Figure 4A						Figure 4B						Figure 4B
						COL1A1		ACTA2				MCP1		IL-6
pSuk postive cells			ASMA postive cells			SSc	SSc+GF9	SSc	SSc+GF9			SSc	SSc+GF9	SSc	SSc+GF9
11	30		29	65		1	0.051	1	0.335941			1	0.57	1	0.57
15	40		35	60		1	0.065546	1.07583	0.572894			1	0.38	1	0.71
3	20		20	66		1	0.048106	1	0.717125			1	0.58	1	0.43
2.5	25		25	66		1	0.130525	1	0.529459
	29			55		1.00588	0.125711	1.00348	0.433862
	30			53		1.02543	0.601634	1.12961	0.631038
	22			33		1.00001	0.385596
	25			50
